# Supplementary material for: Comparison of a New 68Ga-Radiolabelled PET Imaging Agent sCD146 and RGD Peptide for In Vivo Evaluation of Angiogenesis in Mouse Model of Myocardial Infarction
Source: Cells. 2021 Sep 3;10(9):2305. doi: 10.3390/cells10092305 (PMC8466330; doi:10.3390/cells10092305)
Supplement: Supplementary file 1 [file cells-10-02305-s001.zip]

Archive with 1 entries (1 files):
- cells-1338355-supplementary.pdf
